# Supplementary material for: Squalene Loaded Nanoparticles Effectively Protect Hepatic AML12 Cell Lines against Oxidative and Endoplasmic Reticulum Stress in a TXNDC5-Dependent Way
Source: Antioxidants (Basel). 2022 Mar 18;11(3):581. doi: 10.3390/antiox11030581 (PMC8945349; doi:10.3390/antiox11030581)
Supplement: Supplementary file 1 [file antioxidants-11-00581-s001.zip]

Archive with 1 entries (1 files):
- antioxidants-1638961-supplementary.pdf
